# Supplementary material for: Beyond Antioxidants: How Redox Pathways Shape Cellular Signaling and Disease Outcomes
Source: Antioxidants (Basel). 2025 Sep 22;14(9):1142. doi: 10.3390/antiox14091142 (PMC12466437; doi:10.3390/antiox14091142)
Supplement: Supplementary file 1 [file antioxidants-14-01142-s001.zip]

Archive with 1 entries (1 files):
- antioxidants-3846912-supplementary.pdf
